# Supplementary material for: LncRNA495810 Promotes Proliferation and Migration of Hepatocellular Carcinoma Cells by Interacting with FABP5
Source: Biology (Basel). 2024 Aug 22;13(8):644. doi: 10.3390/biology13080644 (PMC11351370; doi:10.3390/biology13080644)
Supplement: Supplementary file 1 [file biology-13-00644-s001.zip]

Archive with 1 entries (1 files):
- biology-3146991-supplementary.xlsx
