# Supplementary material for: LncRNA495810 Promotes Proliferation and Migration of Hepatocellular Carcinoma Cells by Interacting with FABP5
Source: Biology (Basel). 2024 Aug 22;13(8):644. doi: 10.3390/biology13080644 (PMC11351370; doi:10.3390/biology13080644)
Supplement: Supplementary file 1 [file biology-13-00644-s001.zip › biology-3146991-supplementary.xlsx]

## Sheet: Sheet1
Supplemental Table 1 Proteins specifically interacted with lncRNA495810 sense strand
Number	Protein IDs	Protein names	Gene names	Intensity of Sense
1	Q96EP5	DAZ-associated protein 1	DAZAP1	86673
2	P31943	Heterogeneous nuclear ribonucleoprotein H	HNRNPH1	83143
3	P39023; Q92901	60S ribosomal protein L3; 60S ribosomal protein L3-like	RPL3; RPL3L	78697
4	Q96I24	Far upstream element-binding protein 3	FUBP3	74933
5	Q00341	Vigilin	HDLBP	72742
6	Q12906	Interleukin enhancer-binding factor 3	ILF3	68621
7	Q3SY69	Mitochondrial 10-formyltetrahydrofolate dehydrogenase	ALDH1L2	66455
8	P52597	Heterogeneous nuclear ribonucleoprotein F	HNRNPF	65823
9	Q99729	Heterogeneous nuclear ribonucleoprotein A/B	HNRNPAB	64948
10	P68363; Q9BQE3; Q71U36; P0DPH8; P0DPH7; P68366; Q6PEY2; Q9NY65; A6NHL2	Tubulin alpha-1B chain; Tubulin alpha-1C chain; Tubulin alpha-1A chain; Tubulin alpha-4A chain; Tubulin alpha-3E chain; Tubulin alpha-8 chain; Tubulin alpha chain-like 3	TUBA1B; TUBA1C; TUBA1A; TUBA4A; TUBA3E; TUBA8; TUBAL3	62928
11	Q8IXH7	Negative elongation factor C/D	NELFCD	62769
12	O94813	Slit homolog 2 protein;Slit homolog 2 protein N-product;Slit homolog 2 protein C-product	SLIT2	42751
13	Q96AE4	Far upstream element-binding protein 1	FUBP1	41724
14	P55795	Heterogeneous nuclear ribonucleoprotein H2	HNRNPH2	33947
15	P31942	Heterogeneous nuclear ribonucleoprotein H3	HNRNPH3	29992
16	Q08211	ATP-dependent RNA helicase A	DHX9	29611
17	Q15717	ELAV-like protein 1	ELAVL1	28552
18	P83731	60S ribosomal protein L24	RPL24	28467
19	Q6PKX4	Docking protein 6	DOK6	26996
20	P51991	Heterogeneous nuclear ribonucleoprotein A3	HNRNPA3	25969
21	Q5T9A4; Q5T2N8	ATPase family AAA domain-containing protein 3B; ATPase family AAA domain-containing protein 3C	ATAD3B; ATAD3C	21853
22	Q969Q0; P83881	60S ribosomal protein L36a-like; 60S ribosomal protein L36a	RPL36AL; RPL36A	18753
23	P62847	40S ribosomal protein S24	RPS24	18179
24	Q1KMD3	Heterogeneous nuclear ribonucleoprotein U-like protein 2	HNRNPUL2	16484
25	P09651; Q32P51; A0A2R8Y4L2	Heterogeneous nuclear ribonucleoprotein A1	HNRNPA1	15241
26	P62917	60S ribosomal protein L8	RPL8	15174
27	P22626	Heterogeneous nuclear ribonucleoproteins A2/B1	HNRNPA2B1	13288
28	Q01469	Fatty acid-binding protein, epidermal	FABP5	11923
29	Q9H5I1	Histone-lysine N-methyltransferase SUV39H2	SUV39H2	11396
30	P02788	Lactotransferrin	LTF	11238
31	O43390	Heterogeneous nuclear ribonucleoprotein R	HNRNPR	11193
32	Q8TC84	Fibronectin type 3 and ankyrin repeat domains protein 1	FANK1	8662
33	Q86YZ3	Hornerin	HRNR	7719
34	P62280	40S ribosomal protein S11	RPS11	5417
35	Q01130; Q9BRL6	Serine/arginine-rich splicing factor 2; Serine/arginine-rich splicing factor 8	SRSF2;SRSF8	4345
36	P07910	Heterogeneous nuclear ribonucleoproteins C1/C2	HNRNPC	3355
37	Q02413	Desmoglein-1	DSG1	2846
38	P55265	Double-stranded RNA-specific adenosine deaminase	ADAR	2778
39	Q8WXI2	Connector enhancer of kinase suppressor of ras 2	CNKSR2	1683
40	P61927	60S ribosomal protein L37	RPL37	1382
41	P62913	60S ribosomal protein L11	RPL11	1163
42	P62273	40S ribosomal protein S29	RPS29	294
43	P03973	Antileukoproteinase	SLPI	234
